# Supplementary material for: 4-Methyl-1-(3-pyridyl­methyl­idene)thio­semicarbazide
Source: Acta Crystallogr Sect E Struct Rep Online. 2010 Nov 27;66(Pt 12):o3324. doi: 10.1107/S1600536810048853 (PMC3011564; doi:10.1107/S1600536810048853)
Supplement: Supplementary file 2 [file e-66-o3324-Isup2.hkl]

# 
# h,k,l, Fc-squared, Fo-squared, sigma(Fo-squared) and status flag 
# 
data_I
_shelx_title ' test_0m in P2(1)/m' 
_shelx_refln_list_code          4 
_shelx_F_calc_maximum      127.01 
_exptl_crystal_F_000       204.00 
_reflns_d_resolution_high  0.7965 
 
loop_ 
 _symmetry_equiv_pos_as_xyz 
 'x, y, z' 
 '-x, y+1/2, -z' 
 '-x, -y, -z' 
 'x, -y-1/2, z' 
 
_cell_length_a     7.2760 
_cell_length_b     6.5810 
_cell_length_c    10.2970 
_cell_angle_alpha  90.000 
_cell_angle_beta   92.997 
_cell_angle_gamma  90.000 
 
_shelx_F_squared_multiplier     1.000 
 
loop_ 
 _refln_index_h 
 _refln_index_k 
 _refln_index_l 
 _refln_F_squared_calc 
 _refln_F_squared_meas 
 _refln_F_squared_sigma 
 _refln_observed_status 
   1   0   0      319.49      336.84     12.87 o 
   2   0   0     1256.53     1288.47     34.57 o 
   3   0   0      770.54      796.06     16.37 o 
   4   0   0      164.77      155.88      3.56 o 
   5   0   0      142.64      136.68      3.50 o 
   6   0   0       41.53       31.30      2.66 o 
   7   0   0       42.37       37.53      3.76 o 
   8   0   0       12.87       10.21      2.64 o 
   9   0   0        7.77       10.39      3.76 o 
   1   1   0       54.63       59.95      1.25 o 
   2   1   0       29.71       26.28      0.67 o 
   3   1   0       64.65       60.52      1.25 o 
   4   1   0      281.30      276.88      3.89 o 
   5   1   0      303.72      296.61      5.32 o 
   6   1   0      113.70      126.56      3.49 o 
   7   1   0       10.03        8.90      1.53 o 
   8   1   0        3.22        4.25      1.41 o 
   9   1   0       18.39       25.15      2.86 o 
   0   2   0    16131.50    14636.74    442.62 o 
   1   2   0      129.32      123.12      2.16 o 
   2   2   0      560.36      546.47      7.24 o 
   3   2   0      383.76      399.82      5.67 o 
   4   2   0      101.62       99.23      2.61 o 
   5   2   0       90.00       93.70      4.27 o 
   6   2   0       24.77       24.01      1.65 o 
   7   2   0       28.86       33.50      4.13 o 
   8   2   0        7.94        8.11      1.98 o 
   1   3   0       25.80       24.11      2.00 o 
   2   3   0        2.43        2.20      0.49 o 
   3   3   0       20.31       21.03      1.07 o 
   4   3   0      112.01      116.32      3.95 o 
   5   3   0      138.56      131.95      4.01 o 
   6   3   0       52.77       56.82      2.44 o 
   7   3   0        3.29        4.58      1.22 o 
   8   3   0        1.55        3.39      2.48 o 
   0   4   0     2231.60     2047.84     40.56 o 
   1   4   0       18.91       18.81      1.41 o 
   2   4   0       89.92       85.17      3.38 o 
   3   4   0       73.99       76.23      2.49 o 
   4   4   0       29.64       33.97      3.24 o 
   5   4   0       25.79       33.11      4.08 o 
   6   4   0        5.55        4.24      1.84 o 
   7   4   0        9.63       10.65      1.94 o 
   1   5   0        3.45        3.74      1.67 o 
   2   5   0        0.40        0.29      0.72 o 
   3   5   0        2.99        2.56      1.21 o 
   4   5   0       22.35       24.31      2.44 o 
   5   5   0       36.05       41.45      5.26 o 
   6   5   0       12.95       12.39      2.53 o 
   7   5   0        0.26       -0.63      1.37 o 
   0   6   0      253.79      259.44     12.05 o 
   1   6   0        1.70        1.39      1.03 o 
   2   6   0        7.89       11.35      1.94 o 
   3   6   0        7.11        7.87      1.69 o 
   4   6   0        5.86        4.09      1.74 o 
   5   6   0        4.20        3.54      1.81 o 
   6   6   0        0.42       -1.23      1.95 o 
   1   7   0        0.14        0.98      2.08 o 
   2   7   0        0.17        0.95      1.53 o 
   3   7   0        0.24       -0.16      1.55 o 
   4   7   0        2.86        1.10      1.76 o 
   0   8   0       24.65       21.98      4.67 o 
   1   8   0        0.10        1.04      2.11 o 
   2   8   0        0.35       -2.06      1.73 o 
  -9   0   1        0.74        2.11      2.71 o 
  -8   0   1        1.18        0.30      1.96 o 
  -7   0   1        1.35        2.94      1.49 o 
  -6   0   1      161.77      150.84      5.80 o 
  -5   0   1        1.12        0.50      0.51 o 
  -4   0   1        6.89        8.57      0.88 o 
  -3   0   1       26.92       28.60      1.19 o 
  -2   0   1       31.83       31.18      1.04 o 
  -1   0   1      872.27      856.55     16.18 o 
   1   0   1      116.71      104.16      3.16 o 
   2   0   1       60.50       62.10      1.58 o 
   3   0   1      154.50      142.57      4.04 o 
   4   0   1      458.07      458.99      8.16 o 
   5   0   1        0.57        0.02      0.72 o 
   6   0   1       14.75       16.98      2.03 o 
   7   0   1        7.40        5.93      1.81 o 
   8   0   1        6.73       13.06      2.79 o 
   9   0   1        1.71        2.56      2.01 o 
  -9   1   1        0.30        3.65      1.99 o 
  -8   1   1        4.04        2.76      1.50 o 
  -7   1   1        0.77        1.83      1.10 o 
  -6   1   1       42.10       44.40      1.94 o 
  -5   1   1      435.32      438.96      7.33 o 
  -4   1   1       78.20       76.30      1.73 o 
  -3   1   1      119.63      120.77      2.15 o 
  -2   1   1      133.50      140.01      2.59 o 
  -1   1   1     2776.12     2716.80     56.87 o 
   0   1   1       78.16       89.32      1.96 o 
   1   1   1     1629.58     1612.75     18.94 o 
   2   1   1       90.49       93.96      1.80 o 
   3   1   1        0.19        0.09      0.30 o 
   4   1   1      128.30      153.20      2.97 o 
   5   1   1        0.31       -0.45      0.50 o 
   6   1   1       20.35       17.55      1.49 o 
   7   1   1        0.44       -0.01      0.82 o 
   8   1   1        5.56        4.52      1.35 o 
  -8   2   1        0.77        1.36      1.42 o 
  -7   2   1        1.34        2.74      1.20 o 
  -6   2   1      115.45      118.59      3.30 o 
  -5   2   1        0.51       -0.63      0.55 o 
  -4   2   1        3.40        3.67      0.59 o 
  -3   2   1        9.85       10.74      0.85 o 
  -2   2   1       26.77       27.63      0.93 o 
  -1   2   1      320.23      326.39      4.53 o 
   0   2   1      683.43      674.39      9.78 o 
   1   2   1       67.79       65.57      1.47 o 
   2   2   1       18.67       20.56      1.32 o 
   3   2   1       73.15       74.63      2.10 o 
   4   2   1      262.59      276.98      4.81 o 
   5   2   1        0.22        0.47      0.60 o 
   6   2   1        7.22        8.72      1.42 o 
   7   2   1        4.82        3.95      1.41 o 
   8   2   1        4.95        9.33      2.16 o 
  -8   3   1        1.29        2.48      3.09 o 
  -7   3   1        0.59        0.76      1.09 o 
  -6   3   1       24.52       18.77      1.87 o 
  -5   3   1      178.63      178.26      4.22 o 
  -4   3   1       29.44       30.46      1.82 o 
  -3   3   1       29.04       28.26      1.52 o 
  -2   3   1       16.78       18.11      0.94 o 
  -1   3   1      701.33      680.59     12.32 o 
   0   3   1       24.12       24.99      1.76 o 
   1   3   1      298.92      287.70      6.09 o 
   2   3   1       30.12       27.72      1.33 o 
   3   3   1        0.35       -0.37      0.50 o 
   4   3   1       43.92       46.07      1.96 o 
   5   3   1        0.26       -0.37      0.67 o 
   6   3   1       10.03        9.57      1.59 o 
   7   3   1        0.08        0.42      1.18 o 
   8   3   1        1.96        3.16      1.66 o 
  -7   4   1        1.11        1.27      1.28 o 
  -6   4   1       46.87       49.79      3.54 o 
  -5   4   1        0.01        0.15      1.36 o 
  -4   4   1        0.16       -0.53      1.22 o 
  -3   4   1        1.48        1.10      0.92 o 
  -2   4   1       10.70       11.45      0.94 o 
  -1   4   1       48.19       50.01      2.24 o 
   0   4   1      158.52      151.55      3.68 o 
   1   4   1       11.03        9.84      1.09 o 
   2   4   1        2.02        2.13      0.61 o 
   3   4   1       13.78       14.66      1.35 o 
   4   4   1       61.77       63.86      2.52 o 
   5   4   1        0.01       -0.01      0.90 o 
   6   4   1        0.57        0.39      1.06 o 
   7   4   1        1.44        1.36      1.74 o 
  -7   5   1        0.28       -0.26      1.35 o 
  -6   5   1        9.10        8.98      1.79 o 
  -5   5   1       37.90       36.78      6.02 o 
  -4   5   1        6.85        5.87      3.12 o 
  -3   5   1        1.71        3.04      2.63 o 
  -2   5   1        0.41        0.05      0.71 o 
  -1   5   1       95.53       90.30      3.00 o 
   0   5   1        2.56        2.14      0.87 o 
   1   5   1       40.06       36.76      2.72 o 
   2   5   1        2.46        1.78      0.87 o 
   3   5   1        1.88        0.68      0.87 o 
   4   5   1        7.97        3.78      3.02 o 
   5   5   1        1.50        0.89      1.39 o 
   6   5   1        2.87        1.88      1.68 o 
   7   5   1        0.00        1.42      2.01 o 
  -6   6   1       12.07       14.55      3.04 o 
  -5   6   1        0.04       -0.17      1.69 o 
  -4   6   1        0.08        0.34      1.31 o 
  -3   6   1        0.16       -1.20      1.12 o 
  -2   6   1        3.80        2.45      2.25 o 
  -1   6   1        9.44        7.26      1.44 o 
   0   6   1       27.97       24.55      2.71 o 
   1   6   1        1.71        0.24      1.48 o 
   2   6   1        0.41       -0.07      1.11 o 
   3   6   1        1.22        1.58      1.39 o 
   4   6   1        7.84        8.81      2.22 o 
   5   6   1        0.03        2.20      1.75 o 
   6   6   1        0.05       -0.93      1.73 o 
  -4   7   1        1.20        0.45      2.71 o 
  -3   7   1        0.02       -2.42      1.62 o 
  -2   7   1        0.14       -0.07      1.40 o 
  -1   7   1       10.44        9.59      1.66 o 
   0   7   1        0.03        1.28      1.35 o 
   1   7   1        5.14        3.99      1.71 o 
   2   7   1        0.01        0.53      1.38 o 
   3   7   1        1.46       -0.15      1.55 o 
   4   7   1        0.84        3.20      1.94 o 
  -2   8   1        0.97       -0.14      2.42 o 
  -1   8   1        1.72       -0.30      3.01 o 
   0   8   1        4.47        5.09      2.44 o 
   1   8   1        0.33        2.67      2.31 o 
   2   8   1        0.08        0.91      1.86 o 
  -9   0   2        2.68        0.30      2.71 o 
  -8   0   2       25.34       31.17      4.52 o 
  -7   0   2       22.73       30.12      4.22 o 
  -6   0   2      561.46      545.99     18.82 o 
  -5   0   2       85.51       87.96      6.25 o 
  -4   0   2        1.27        0.96      0.60 o 
  -3   0   2      446.22      451.77      9.62 o 
  -2   0   2      383.54      452.63      9.26 o 
  -1   0   2      374.30      409.20      8.20 o 
   0   0   2      795.76      838.71     22.44 o 
   1   0   2        0.27        0.74      0.28 o 
   2   0   2      206.09      197.76      3.79 o 
   3   0   2      393.19      407.09      7.18 o 
   4   0   2       40.38       33.45      3.58 o 
   5   0   2       23.58       22.07      2.01 o 
   6   0   2        2.23        0.83      2.03 o 
   7   0   2        1.01        2.26      1.38 o 
   8   0   2       17.46       14.32      2.56 o 
  -9   1   2        2.15        2.15      1.86 o 
  -8   1   2        1.36       -0.22      2.64 o 
  -7   1   2        2.53        0.72      1.66 o 
  -6   1   2       28.26       27.88      1.67 o 
  -5   1   2      107.41      108.54      2.41 o 
  -4   1   2       46.79       46.99      1.35 o 
  -3   1   2       60.40       76.96      1.65 o 
  -2   1   2     1337.49     1328.16     23.45 o 
  -1   1   2     1570.99     1514.65     23.46 o 
   0   1   2      850.87      860.68     13.64 o 
   1   1   2      801.49      825.32      9.68 o 
   2   1   2        1.20        1.40      0.40 o 
   3   1   2     1755.61     1873.77     22.53 o 
   4   1   2       41.01       38.78      1.57 o 
   5   1   2       92.86       90.94      2.38 o 
   6   1   2       36.40       35.89      2.01 o 
   7   1   2        6.86        3.83      1.33 o 
   8   1   2        3.21        2.27      1.21 o 
  -8   2   2       17.57       21.26      2.93 o 
  -7   2   2       15.67       13.66      1.49 o 
  -6   2   2      382.62      391.15      7.38 o 
  -5   2   2       52.27       54.50      1.98 o 
  -4   2   2        0.75        0.42      0.42 o 
  -3   2   2      257.42      256.12      3.99 o 
  -2   2   2      191.06      212.87      3.26 o 
  -1   2   2      268.36      274.28      7.86 o 
   0   2   2      401.20      375.72      5.89 o 
   1   2   2        0.36        0.36      0.28 o 
   2   2   2      116.01      115.97      2.25 o 
   3   2   2      214.88      227.62      3.94 o 
   4   2   2       23.35       24.91      1.92 o 
   5   2   2       15.49       13.96      1.19 o 
   6   2   2        1.16        0.67      0.75 o 
   7   2   2        0.30        0.87      0.99 o 
   8   2   2       12.18       13.56      2.52 o 
  -8   3   2        0.56        2.24      1.95 o 
  -7   3   2        0.68        1.22      1.13 o 
  -6   3   2       15.88       17.16      1.92 o 
  -5   3   2       40.07       42.05      4.57 o 
  -4   3   2       16.89       17.15      2.24 o 
  -3   3   2       13.17       14.15      1.24 o 
  -2   3   2      323.12      309.27      5.11 o 
  -1   3   2      357.64      352.61      5.14 o 
   0   3   2      190.44      188.01      3.83 o 
   1   3   2      134.05      122.33      2.83 o 
   2   3   2        0.96        0.77      0.53 o 
   3   3   2      577.99      604.72     11.15 o 
   4   3   2       15.54       18.54      1.52 o 
   5   3   2       39.09       39.47      2.21 o 
   6   3   2       12.62       13.34      1.60 o 
   7   3   2        2.13        0.31      1.53 o 
   8   3   2        1.46        3.05      1.64 o 
  -7   4   2        5.47        3.60      1.87 o 
  -6   4   2      130.96      135.55      5.90 o 
  -5   4   2       12.95       14.43      1.88 o 
  -4   4   2        0.02       -1.11      0.74 o 
  -3   4   2       57.03       57.97      2.87 o 
  -2   4   2       44.90       43.28      2.22 o 
  -1   4   2       83.36       86.82      3.06 o 
   0   4   2       66.51       64.83      2.29 o 
   1   4   2        0.15       -0.39      0.50 o 
   2   4   2       19.55       21.26      1.49 o 
   3   4   2       41.81       41.44      2.13 o 
   4   4   2        5.59        9.28      1.31 o 
   5   4   2        4.25        2.72      1.05 o 
   6   4   2        0.09       -1.22      0.95 o 
   7   4   2        0.05        1.27      1.48 o 
  -7   5   2        0.02        0.60      1.75 o 
  -6   5   2        5.77        5.75      1.95 o 
  -5   5   2        6.68        2.85      1.80 o 
  -4   5   2        2.72        1.32      1.48 o 
  -3   5   2        0.73        0.69      1.33 o 
  -2   5   2       40.53       42.71      2.24 o 
  -1   5   2       54.45       55.37      2.43 o 
   0   5   2       28.42       27.35      3.31 o 
   1   5   2       10.33        8.77      1.23 o 
   2   5   2        0.05       -0.98      0.72 o 
   3   5   2      101.97      103.04      3.33 o 
   4   5   2        2.77        1.55      1.08 o 
   5   5   2        8.46       11.50      2.19 o 
   6   5   2        1.45        1.02      1.65 o 
   7   5   2        0.12        1.40      1.84 o 
  -6   6   2       26.19       22.40      3.46 o 
  -5   6   2        1.56        0.87      1.73 o 
  -4   6   2        0.07        4.67      2.71 o 
  -3   6   2        6.54        5.42      3.01 o 
  -2   6   2        9.24        8.67      1.48 o 
  -1   6   2       15.96       14.70      1.75 o 
   0   6   2        5.27        4.25      1.66 o 
   1   6   2        0.00        0.46      1.02 o 
   2   6   2        0.74        0.95      1.01 o 
   3   6   2        3.85        2.67      1.55 o 
   4   6   2        0.65        2.85      1.66 o 
   5   6   2        0.52        0.85      1.73 o 
   6   6   2        0.01       -1.92      1.89 o 
  -4   7   2        0.18        0.00      2.41 o 
  -3   7   2        0.00       -0.45      3.16 o 
  -2   7   2        2.96        3.31      3.46 o 
  -1   7   2        6.48        3.36      1.55 o 
   0   7   2        3.43        4.13      1.60 o 
   1   7   2        0.09        1.17      1.51 o 
   2   7   2        0.00       -1.63      1.36 o 
   3   7   2       12.47       11.67      2.38 o 
   4   7   2        0.26       -0.38      1.63 o 
   0   8   2        0.20        0.38      1.99 o 
   1   8   2        0.01       -1.46      2.94 o 
  -8   0   3        8.78       19.42      4.22 o 
  -7   0   3        6.93        4.97      2.56 o 
  -6   0   3       30.28       38.30      2.45 o 
  -5   0   3       16.94       20.67      1.74 o 
  -4   0   3       26.01       21.28      1.63 o 
  -3   0   3        5.04        6.90      0.83 o 
  -2   0   3     1076.29     1118.29     21.67 o 
  -1   0   3      644.73      703.08     13.84 o 
   0   0   3      564.11      541.90     15.51 o 
   1   0   3      295.67      315.72      6.79 o 
   2   0   3       95.98       95.07      2.71 o 
   3   0   3       29.78       24.57      1.82 o 
   4   0   3      105.36      105.19      2.87 o 
   5   0   3       25.88       21.49      2.18 o 
   6   0   3      130.07      111.98      4.67 o 
   7   0   3        8.70        6.30      1.88 o 
   8   0   3        6.93        9.22      4.74 o 
  -8   1   3        5.92        5.26      2.01 o 
  -7   1   3       29.69       21.08      4.67 o 
  -6   1   3       16.68       17.11      2.08 o 
  -5   1   3       60.72       59.77      1.93 o 
  -4   1   3        0.01       -0.10      0.36 o 
  -3   1   3       70.03       80.76      1.94 o 
  -2   1   3      207.63      212.42      4.63 o 
  -1   1   3       99.82      104.57      2.48 o 
   0   1   3      177.16      172.30      3.27 o 
   1   1   3      146.42      143.74      2.27 o 
   2   1   3      128.56      128.00      2.17 o 
   3   1   3      117.20      142.12      2.72 o 
   4   1   3        2.03        0.82      0.48 o 
   5   1   3      157.39      145.02      3.61 o 
   6   1   3        1.61        0.95      0.81 o 
   7   1   3       11.56       14.65      1.68 o 
   8   1   3        0.07       -0.32      1.07 o 
  -8   2   3        7.14       10.69      3.76 o 
  -7   2   3        6.50        6.66      2.03 o 
  -6   2   3       22.20       18.04      1.74 o 
  -5   2   3       10.61       11.30      1.31 o 
  -4   2   3       13.64       13.65      1.17 o 
  -3   2   3        2.38        2.43      0.52 o 
  -2   2   3      556.53      589.24      8.86 o 
  -1   2   3      279.07      272.51      5.77 o 
   0   2   3      305.68      286.33      5.36 o 
   1   2   3      161.49      175.36      2.63 o 
   2   2   3       64.55       68.17      1.43 o 
   3   2   3       20.11       19.08      1.73 o 
   4   2   3       64.07       69.70      2.08 o 
   5   2   3       15.59       15.94      1.30 o 
   6   2   3       83.91       78.89      2.91 o 
   7   2   3        7.25        5.79      1.36 o 
   8   2   3        4.27        6.02      2.04 o 
  -8   3   3        2.54       -1.20      2.41 o 
  -7   3   3       13.68       15.08      2.53 o 
  -6   3   3        6.84        5.31      1.55 o 
  -5   3   3       27.13       20.59      2.64 o 
  -4   3   3        0.01       -0.41      0.53 o 
  -3   3   3       28.35       32.96      2.11 o 
  -2   3   3       63.20       61.49      1.91 o 
  -1   3   3       15.19       13.59      1.48 o 
   0   3   3       74.16       71.47      2.08 o 
   1   3   3       21.91       18.16      2.28 o 
   2   3   3       25.13       18.42      1.29 o 
   3   3   3       45.24       44.87      3.98 o 
   4   3   3        0.60       -0.05      0.70 o 
   5   3   3       63.49       63.99      2.56 o 
   6   3   3        1.10       -0.83      0.88 o 
   7   3   3        4.69        4.26      1.55 o 
   8   3   3        0.00        1.71      1.61 o 
  -7   4   3        4.59        3.91      4.22 o 
  -6   4   3        9.59       14.61      7.08 o 
  -5   4   3        2.82        4.30      2.18 o 
  -4   4   3        2.26        2.75      1.45 o 
  -3   4   3        1.23        0.23      0.65 o 
  -2   4   3      109.48      111.74      3.04 o 
  -1   4   3       48.45       44.76      2.72 o 
   0   4   3       52.38       53.50      2.23 o 
   1   4   3       33.77       35.66      1.88 o 
   2   4   3       20.23       20.28      1.83 o 
   3   4   3        4.17        4.10      0.96 o 
   4   4   3       16.76       20.20      2.03 o 
   5   4   3        3.37        4.45      1.21 o 
   6   4   3       23.45       24.32      2.19 o 
   7   4   3        4.07        0.55      1.50 o 
  -7   5   3        3.14        3.25      1.97 o 
  -6   5   3        1.33        3.20      1.88 o 
  -5   5   3        6.49        8.09      2.18 o 
  -4   5   3        0.05        1.41      1.43 o 
  -3   5   3       10.56       12.14      2.36 o 
  -2   5   3        7.06        6.82      1.46 o 
  -1   5   3        0.82        1.26      1.04 o 
   0   5   3       16.57       10.44      4.37 o 
   1   5   3        1.95        0.79      0.91 o 
   2   5   3        0.48       -0.05      0.78 o 
   3   5   3        8.40        6.83      1.30 o 
   4   5   3        0.02        0.60      1.01 o 
   5   5   3       11.97       11.54      2.09 o 
   6   5   3        0.54       -0.07      1.35 o 
  -6   6   3        2.65        3.45      3.01 o 
  -5   6   3        0.39        1.89      1.77 o 
  -4   6   3        0.06       -0.77      1.54 o 
  -3   6   3        0.70       -0.29      1.43 o 
  -2   6   3       11.70       13.49      3.36 o 
  -1   6   3        6.15        5.56      2.11 o 
   0   6   3        3.63        4.51      1.70 o 
   1   6   3        3.42        3.02      1.53 o 
   2   6   3        4.70        3.44      1.35 o 
   3   6   3        0.21       -0.86      1.00 o 
   4   6   3        2.41        1.50      1.59 o 
   5   6   3        0.28       -0.75      1.76 o 
  -4   7   3        0.06       -1.91      1.66 o 
  -3   7   3        3.11        2.60      2.18 o 
  -2   7   3        0.37       -0.17      1.88 o 
  -1   7   3        0.01        0.45      2.41 o 
   0   7   3        2.80        1.44      1.95 o 
   1   7   3        0.06       -0.15      1.74 o 
   2   7   3        0.39       -1.04      1.69 o 
   3   7   3        1.07        0.80      2.26 o 
   4   7   3        0.01       -0.78      2.12 o 
   0   8   3        0.09        1.15      2.27 o 
  -8   0   4       13.11       11.44      3.46 o 
  -7   0   4       13.56       13.70      3.31 o 
  -6   0   4       13.09       17.22      1.92 o 
  -5   0   4       10.54       11.31      1.45 o 
  -4   0   4       29.89       26.19      1.86 o 
  -3   0   4       97.33       89.45      6.40 o 
  -2   0   4       60.33       51.84      1.97 o 
  -1   0   4       39.36       36.81      2.03 o 
   0   0   4      204.22      189.58      3.66 o 
   1   0   4       13.89       15.52      0.89 o 
   2   0   4      296.56      268.31      6.60 o 
   3   0   4        0.94        0.81      0.51 o 
   4   0   4      108.35       99.19      3.71 o 
   5   0   4       62.44       61.90      3.13 o 
   6   0   4       25.62       19.65      2.27 o 
   7   0   4       17.23       18.93      2.66 o 
   8   0   4        2.10        1.08      1.66 o 
  -8   1   4        1.90        3.31      3.01 o 
  -7   1   4       13.40       16.49      2.18 o 
  -6   1   4        0.50       -0.02      0.62 o 
  -5   1   4       30.12       31.66      2.62 o 
  -4   1   4       42.70       47.46      1.65 o 
  -3   1   4      519.85      570.53      9.45 o 
  -2   1   4      137.27      135.41      2.65 o 
  -1   1   4      104.71      116.46      2.83 o 
   0   1   4       36.28       28.14      2.37 o 
   1   1   4      441.85      469.51      5.70 o 
   2   1   4       23.84       22.98      0.84 o 
   3   1   4      158.77      151.92      2.56 o 
   4   1   4        3.30        3.94      1.05 o 
   5   1   4       40.02       42.99      3.30 o 
   6   1   4        0.35        0.38      0.72 o 
   7   1   4        0.97        0.47      0.98 o 
   8   1   4       10.13       12.32      2.67 o 
  -8   2   4        9.89        4.07      3.01 o 
  -7   2   4       10.01        8.16      2.71 o 
  -6   2   4        7.34        7.28      1.70 o 
  -5   2   4        7.54        8.64      1.21 o 
  -4   2   4       15.91       14.75      1.41 o 
  -3   2   4       48.20       51.85      1.66 o 
  -2   2   4       30.52       34.28      2.88 o 
  -1   2   4       11.51       10.38      1.00 o 
   0   2   4       80.37       72.43      1.62 o 
   1   2   4       12.47       13.94      0.69 o 
   2   2   4      153.78      149.47      2.51 o 
   3   2   4        0.11        0.16      0.46 o 
   4   2   4       60.77       56.10      1.91 o 
   5   2   4       40.01       38.31      1.85 o 
   6   2   4       19.02       18.72      1.79 o 
   7   2   4       11.13       13.20      2.43 o 
   8   2   4        1.33        0.99      1.35 o 
  -8   3   4        0.65       -0.47      1.52 o 
  -7   3   4        5.95        6.51      2.01 o 
  -6   3   4        0.52        0.10      1.33 o 
  -5   3   4       10.45       11.92      5.95 o 
  -4   3   4       18.74       17.09      1.66 o 
  -3   3   4      197.41      210.81      5.35 o 
  -2   3   4       49.82       48.63      2.29 o 
  -1   3   4       28.15       29.30      2.13 o 
   0   3   4       17.65       17.00      1.27 o 
   1   3   4      149.94      158.95      3.50 o 
   2   3   4       11.05       10.61      0.90 o 
   3   3   4       59.53       64.93      2.07 o 
   4   3   4        1.17        1.17      0.77 o 
   5   3   4       13.50       18.28      2.16 o 
   6   3   4        0.05       -0.48      0.93 o 
   7   3   4        0.56       -0.89      1.26 o 
  -7   4   4        4.35        4.20      1.99 o 
  -6   4   4        1.19        0.95      1.52 o 
  -5   4   4        2.99        3.05      1.69 o 
  -4   4   4        2.56        2.89      1.09 o 
  -3   4   4        7.37        5.43      1.63 o 
  -2   4   4        6.79        9.54      1.46 o 
  -1   4   4        1.08        0.85      0.73 o 
   0   4   4       11.66        9.15      1.48 o 
   1   4   4        8.38        9.42      1.06 o 
   2   4   4       33.21       31.77      3.41 o 
   3   4   4        0.13        0.54      0.82 o 
   4   4   4       11.05       12.26      2.02 o 
   5   4   4       11.50       15.97      1.85 o 
   6   4   4        8.21        9.83      1.73 o 
   7   4   4        3.12        2.52      1.71 o 
  -6   5   4        0.34        1.67      1.88 o 
  -5   5   4        1.12        3.22      1.80 o 
  -4   5   4        4.72        1.70      1.48 o 
  -3   5   4       39.11       38.81      3.08 o 
  -2   5   4        6.23        6.61      2.06 o 
  -1   5   4        4.63        6.35      1.88 o 
   0   5   4        1.59        0.05      1.20 o 
   1   5   4       21.56       26.72      2.93 o 
   2   5   4        3.47        2.90      1.16 o 
   3   5   4        9.86       10.36      2.09 o 
   4   5   4        0.10       -0.32      0.99 o 
   5   5   4        1.35        0.76      1.16 o 
   6   5   4        0.59       -0.28      1.35 o 
  -5   6   4        0.70       -1.02      1.69 o 
  -4   6   4        0.05        0.30      1.65 o 
  -3   6   4        0.13        2.50      1.75 o 
  -2   6   4        1.12        0.88      1.64 o 
  -1   6   4        0.02        0.06      1.06 o 
   0   6   4        1.08        1.07      1.14 o 
   1   6   4        4.41        3.32      1.42 o 
   2   6   4        3.77        3.59      1.44 o 
   3   6   4        0.31       -0.63      1.22 o 
   4   6   4        0.47       -0.11      1.44 o 
   5   6   4        1.74       -0.06      2.23 o 
  -4   7   4        0.87       -0.10      1.65 o 
  -3   7   4        5.18        2.05      2.26 o 
  -2   7   4        0.31        1.32      1.41 o 
  -1   7   4        0.61        0.24      1.59 o 
   0   7   4        0.00       -0.24      1.77 o 
   1   7   4        1.61        0.82      1.68 o 
   2   7   4        0.81        1.81      2.01 o 
   3   7   4        0.80        0.58      2.17 o 
  -6   0   5       24.10       21.61      2.13 o 
  -5   0   5       26.89       25.21      3.24 o 
  -4   0   5        2.98        4.30      1.06 o 
  -3   0   5       96.54       92.61      3.25 o 
  -2   0   5      136.95      126.18      5.42 o 
  -1   0   5      185.77      206.14      7.53 o 
   0   0   5     1768.15     1808.50     27.75 o 
   1   0   5       11.50       13.58      0.93 o 
   2   0   5      248.01      238.79      4.92 o 
   3   0   5      295.96      296.73      7.04 o 
   4   0   5       23.33       22.60      2.01 o 
   5   0   5        5.84       11.29      1.84 o 
   6   0   5        1.67        2.18      1.38 o 
   7   0   5       10.51        9.52      2.71 o 
   8   0   5       14.39       11.63      4.67 o 
  -8   1   5        2.71       10.99      3.91 o 
  -7   1   5        2.69        5.95      1.62 o 
  -6   1   5       17.29       20.36      2.39 o 
  -5   1   5        3.64        2.95      0.89 o 
  -4   1   5        2.93        2.19      0.61 o 
  -3   1   5       72.69       73.42      2.35 o 
  -2   1   5        3.53        4.01      0.54 o 
  -1   1   5      236.89      225.27      4.78 o 
   0   1   5       96.80       96.91      2.16 o 
   1   1   5        0.29       -0.15      0.26 o 
   2   1   5       43.33       42.22      1.17 o 
   3   1   5       50.17       51.34      1.61 o 
   4   1   5      148.80      137.72      3.04 o 
   5   1   5       43.03       36.67      3.56 o 
   6   1   5       39.02       34.42      2.44 o 
   7   1   5        6.60        6.92      1.38 o 
   8   1   5        0.04        0.92      1.32 o 
  -8   2   5        8.11       10.70      2.30 o 
  -7   2   5       11.24       17.49      2.94 o 
  -6   2   5       16.07       14.25      2.17 o 
  -5   2   5       17.45       15.40      2.32 o 
  -4   2   5        1.74        1.00      0.74 o 
  -3   2   5       55.06       53.71      2.25 o 
  -2   2   5       86.30       89.42      2.88 o 
  -1   2   5       92.09       93.22      2.87 o 
   0   2   5      939.62      953.85     19.32 o 
   1   2   5        6.94        8.03      0.61 o 
   2   2   5      133.46      129.38      2.39 o 
   3   2   5      183.09      184.97      3.66 o 
   4   2   5       15.94       17.21      1.33 o 
   5   2   5        2.68        1.85      0.83 o 
   6   2   5        0.51       -0.39      0.90 o 
   7   2   5        7.36        8.31      1.59 o 
  -7   3   5        0.97       -0.21      1.37 o 
  -6   3   5        7.94        8.43      1.97 o 
  -5   3   5        2.17        0.32      0.96 o 
  -4   3   5        0.07       -1.13      0.75 o 
  -3   3   5       26.28       25.87      1.97 o 
  -2   3   5        0.08        0.05      0.69 o 
  -1   3   5       83.15       85.95      3.01 o 
   0   3   5       26.18       25.27      1.71 o 
   1   3   5        0.44        0.20      0.47 o 
   2   3   5       12.33       12.85      1.35 o 
   3   3   5       19.25       21.06      1.41 o 
   4   3   5       66.20       64.49      2.58 o 
   5   3   5       16.34       17.08      1.54 o 
   6   3   5       19.12       21.15      2.07 o 
   7   3   5        2.14        4.29      1.49 o 
  -7   4   5        3.74        2.70      1.91 o 
  -6   4   5        5.07        4.76      1.99 o 
  -5   4   5        5.12        5.44      1.86 o 
  -4   4   5        0.56       -0.38      0.83 o 
  -3   4   5       12.03       12.30      1.68 o 
  -2   4   5       23.97       21.20      1.98 o 
  -1   4   5       18.99       16.39      1.68 o 
   0   4   5      200.26      195.40      5.12 o 
   1   4   5        3.98        4.99      0.92 o 
   2   4   5       28.28       25.02      2.14 o 
   3   4   5       51.41       48.03      4.90 o 
   4   4   5        5.86        8.38      1.46 o 
   5   4   5        0.11        1.89      1.16 o 
   6   4   5        0.04       -0.61      1.23 o 
  -6   5   5        1.92        0.53      1.74 o 
  -5   5   5        0.77        0.64      1.59 o 
  -4   5   5        0.71       -0.28      1.33 o 
  -3   5   5        4.47        5.72      1.53 o 
  -2   5   5        0.10       -0.09      1.02 o 
  -1   5   5       13.61       15.97      2.55 o 
   0   5   5        3.99        5.02      1.34 o 
   1   5   5        0.02       -0.08      0.97 o 
   2   5   5        0.66        1.13      1.12 o 
   3   5   5        3.37        4.48      1.46 o 
   4   5   5       15.36       18.48      4.09 o 
   5   5   5        2.44        1.99      1.59 o 
   6   5   5        5.08        3.94      1.90 o 
  -5   6   5        0.89       -0.08      1.81 o 
  -4   6   5        0.11        1.43      1.81 o 
  -3   6   5        1.17        1.29      1.41 o 
  -2   6   5        3.73        4.09      1.52 o 
  -1   6   5        2.65        3.50      1.63 o 
   0   6   5       24.40       23.93      3.28 o 
   1   6   5        2.37        2.98      1.40 o 
   2   6   5        2.95        1.77      1.96 o 
   3   6   5        8.17        8.73      1.97 o 
   4   6   5        1.28        4.86      1.86 o 
   5   6   5        0.09       -0.45      1.66 o 
  -3   7   5        0.43        1.28      1.92 o 
  -2   7   5        0.11       -1.32      1.37 o 
  -1   7   5        1.31        0.73      1.64 o 
   0   7   5        0.50        1.56      2.06 o 
   1   7   5        0.15        0.64      1.53 o 
   2   7   5        0.01       -1.49      1.42 o 
   3   7   5        0.33       -2.05      1.57 o 
  -7   0   6        2.17        1.81      1.66 o 
  -6   0   6        0.01        0.15      1.20 o 
  -5   0   6        5.83        3.16      1.51 o 
  -4   0   6        0.62        0.00      0.90 o 
  -3   0   6        8.98       10.54      1.96 o 
  -2   0   6        5.34        5.14      1.43 o 
  -1   0   6       91.96       73.00      2.45 o 
   0   0   6      349.07      369.58      6.75 o 
   1   0   6        2.56        0.82      0.62 o 
   2   0   6        0.31        0.59      0.57 o 
   3   0   6        0.26        0.67      0.66 o 
   4   0   6      229.18      241.67      9.49 o 
   5   0   6        0.87        0.53      1.05 o 
   6   0   6       20.89       26.23      6.32 o 
   7   0   6       13.55       15.59      2.61 o 
  -7   1   6        0.13        0.30      1.66 o 
  -6   1   6        0.09        1.78      1.01 o 
  -5   1   6      102.76       95.55      6.86 o 
  -4   1   6        0.83        1.72      0.77 o 
  -3   1   6       47.49       50.42      2.14 o 
  -2   1   6      143.98      140.97      4.37 o 
  -1   1   6      157.32      159.54      3.69 o 
   0   1   6      109.74      112.57      2.53 o 
   1   1   6       61.93       67.20      1.56 o 
   2   1   6       88.52       88.34      1.87 o 
   3   1   6      100.37       99.62      2.41 o 
   4   1   6      231.15      219.08      4.19 o 
   5   1   6       15.42       16.81      1.52 o 
   6   1   6       23.64       22.04      1.88 o 
   7   1   6        0.99        0.54      1.11 o 
  -7   2   6        1.69       -1.06      1.26 o 
  -6   2   6        0.03        0.06      0.87 o 
  -5   2   6        4.86        4.87      1.17 o 
  -4   2   6        0.29        1.34      0.85 o 
  -3   2   6        4.11        4.43      0.99 o 
  -2   2   6        3.62        1.74      0.76 o 
  -1   2   6       65.48       68.03      3.00 o 
   0   2   6      220.77      228.26      6.32 o 
   1   2   6        2.18        2.25      0.55 o 
   2   2   6        0.23        0.68      0.59 o 
   3   2   6        0.30        0.27      0.58 o 
   4   2   6      146.81      154.91      4.45 o 
   5   2   6        0.55        0.73      0.86 o 
   6   2   6       13.35       15.49      1.84 o 
   7   2   6        8.80       10.56      1.68 o 
  -7   3   6        0.06        0.14      1.41 o 
  -6   3   6        0.16        0.35      1.36 o 
  -5   3   6       47.20       43.74      4.31 o 
  -4   3   6        0.23        0.18      0.90 o 
  -3   3   6       13.89       11.02      1.89 o 
  -2   3   6       49.44       43.16      4.50 o 
  -1   3   6       51.48       55.85      2.48 o 
   0   3   6       29.92       30.15      1.90 o 
   1   3   6       19.67       19.78      1.36 o 
   2   3   6       33.20       37.38      2.42 o 
   3   3   6       34.05       33.55      1.97 o 
   4   3   6      117.37      117.41      3.23 o 
   5   3   6        4.32        2.35      1.06 o 
   6   3   6       10.32        8.04      1.63 o 
   7   3   6        0.31       -0.33      1.32 o 
  -6   4   6        0.09       -1.14      1.41 o 
  -5   4   6        2.87        1.54      1.73 o 
  -4   4   6        0.00       -0.15      0.97 o 
  -3   4   6        0.13        0.60      0.95 o 
  -2   4   6        1.98        1.20      1.01 o 
  -1   4   6       21.43       27.34      2.45 o 
   0   4   6       66.34       66.75      2.81 o 
   1   4   6        0.56        0.07      1.37 o 
   2   4   6        0.01       -0.36      1.01 o 
   3   4   6        0.28        1.28      1.19 o 
   4   4   6       41.17       45.41      4.95 o 
   5   4   6        0.13       -1.33      1.49 o 
   6   4   6        3.60        4.93      2.17 o 
  -6   5   6        0.13        0.59      1.80 o 
  -5   5   6       11.20       11.38      2.56 o 
  -4   5   6        0.00       -0.04      1.22 o 
  -3   5   6        1.08        1.79      1.24 o 
  -2   5   6        8.00        9.75      2.19 o 
  -1   5   6        6.80        5.34      2.03 o 
   0   5   6        2.46        5.63      1.36 o 
   1   5   6        2.95        2.57      1.29 o 
   2   5   6        5.70        5.35      1.56 o 
   3   5   6        4.06        4.30      1.56 o 
   4   5   6       35.21       46.51      4.16 o 
   5   5   6        0.15       -0.39      1.58 o 
  -4   6   6        0.07       -1.38      1.74 o 
  -3   6   6        0.17        1.04      1.46 o 
  -2   6   6        0.95        1.46      1.62 o 
  -1   6   6        3.98        4.28      1.84 o 
   0   6   6       13.05       20.75      4.97 o 
   1   6   6        0.01       -0.02      1.29 o 
   2   6   6        0.16        2.14      1.48 o 
   3   6   6        0.14        0.42      1.57 o 
   4   6   6        5.75        4.41      1.90 o 
  -2   7   6        0.61        0.17      1.95 o 
  -1   7   6        0.34        2.24      2.17 o 
   0   7   6        0.00        1.29      2.23 o 
   1   7   6        0.20       -0.28      1.82 o 
   2   7   6        0.55       -0.43      1.62 o 
  -7   0   7        0.40        0.45      1.66 o 
  -6   0   7       74.92       65.35      4.82 o 
  -5   0   7       21.45       22.44      3.01 o 
  -4   0   7        0.01        0.00      1.05 o 
  -3   0   7      157.14      155.54      7.23 o 
  -2   0   7       32.26       26.95      2.86 o 
  -1   0   7        0.96       -0.30      0.75 o 
   0   0   7       46.06       38.64      3.16 o 
   1   0   7        0.22        0.07      0.51 o 
   2   0   7      132.12      130.71      3.50 o 
   3   0   7      193.20      201.35     10.55 o 
   4   0   7        0.11        0.36      1.05 o 
   5   0   7        3.85        8.98      1.70 o 
   6   0   7        2.19        5.17      1.74 o 
   7   0   7       10.45       11.97      2.42 o 
  -7   1   7        0.05       -0.90      1.51 o 
  -6   1   7        3.76        1.43      1.11 o 
  -5   1   7        0.00        0.87      0.90 o 
  -4   1   7        1.22        1.93      1.05 o 
  -3   1   7       83.39       80.25      4.14 o 
  -2   1   7      119.32      124.09      3.56 o 
  -1   1   7       58.66       57.72      1.78 o 
   0   1   7       68.32       71.50      1.84 o 
   1   1   7       39.55       39.97      1.43 o 
   2   1   7        4.88        5.74      0.76 o 
   3   1   7      403.30      384.83      6.14 o 
   4   1   7       20.14       18.07      2.56 o 
   5   1   7       26.86       24.02      1.83 o 
   6   1   7       16.74       21.93      1.96 o 
   7   1   7        0.21        1.49      1.17 o 
  -7   2   7        0.17       -1.51      1.66 o 
  -6   2   7       51.98       55.71      5.27 o 
  -5   2   7       12.63       15.79      2.07 o 
  -4   2   7        0.01        0.11      0.79 o 
  -3   2   7      102.24      107.24      4.39 o 
  -2   2   7       26.05       26.73      2.47 o 
  -1   2   7        0.56       -0.68      0.75 o 
   0   2   7       23.71       22.86      1.64 o 
   1   2   7        0.00       -0.31      0.56 o 
   2   2   7       84.44       87.55      3.63 o 
   3   2   7      123.78      130.74      3.56 o 
   4   2   7        0.03       -1.07      0.81 o 
   5   2   7        1.74        2.85      1.30 o 
   6   2   7        1.20        1.77      1.16 o 
   7   2   7        7.22        7.91      2.61 o 
  -7   3   7        0.08       -0.45      1.96 o 
  -6   3   7        1.85        1.57      1.59 o 
  -5   3   7        0.07       -0.07      0.90 o 
  -4   3   7        0.26        1.22      1.06 o 
  -3   3   7       35.81       33.31      2.78 o 
  -2   3   7       53.72       53.84      2.72 o 
  -1   3   7       25.26       27.45      2.39 o 
   0   3   7       23.88       19.37      2.68 o 
   1   3   7       12.01       13.79      1.83 o 
   2   3   7        2.69        1.62      1.23 o 
   3   3   7      182.35      179.54      6.73 o 
   4   3   7       14.09       12.68      2.10 o 
   5   3   7       13.67       14.36      2.50 o 
   6   3   7        6.65        6.67      1.85 o 
  -6   4   7       18.19       20.31      3.07 o 
  -5   4   7        2.54        2.90      1.39 o 
  -4   4   7        0.02       -1.58      1.06 o 
  -3   4   7       30.63       35.58      3.63 o 
  -2   4   7       13.65       15.30      1.89 o 
  -1   4   7        0.54       -0.93      0.97 o 
   0   4   7        2.30        3.34      1.20 o 
   1   4   7        0.21        1.39      1.08 o 
   2   4   7       22.90       21.64      2.27 o 
   3   4   7       35.15       38.66      2.92 o 
   4   4   7        0.01        0.67      1.33 o 
   5   4   7        0.04       -0.68      1.48 o 
   6   4   7        0.16       -0.13      1.80 o 
  -5   5   7        0.18       -0.68      1.63 o 
  -4   5   7        0.00        0.82      1.32 o 
  -3   5   7        8.30        7.79      1.96 o 
  -2   5   7       13.80       17.88      2.62 o 
  -1   5   7        5.33        8.33      1.62 o 
   0   5   7        4.10        4.86      1.95 o 
   1   5   7        1.05        2.19      1.40 o 
   2   5   7        1.07        0.94      1.35 o 
   3   5   7       43.59       50.67      3.67 o 
   4   5   7        6.56        3.54      2.79 o 
   5   5   7        3.87        2.31      1.94 o 
  -4   6   7        0.01       -0.94      1.75 o 
  -3   6   7        5.04        4.40      1.75 o 
  -2   6   7        4.53        2.95      1.92 o 
  -1   6   7        0.40        0.34      1.34 o 
   0   6   7        0.05       -0.89      1.87 o 
   1   6   7        0.25       -0.93      1.36 o 
   2   6   7        3.12        0.43      1.52 o 
   3   6   7        5.29        8.60      2.18 o 
  -7   0   8        1.55        4.07      2.11 o 
  -6   0   8       14.06       15.66      3.01 o 
  -5   0   8        2.33        5.72      2.11 o 
  -4   0   8        0.05        1.05      1.20 o 
  -3   0   8        0.22        1.81      1.51 o 
  -2   0   8      420.52      425.68     15.06 o 
  -1   0   8       42.82       39.61      2.41 o 
   0   0   8       61.02       57.45      2.82 o 
   1   0   8       89.43       83.60      3.57 o 
   2   0   8       11.01        8.40      1.54 o 
   3   0   8        0.91       -0.30      1.36 o 
   4   0   8       52.04       48.79      2.97 o 
   5   0   8        4.74        7.58      2.48 o 
   6   0   8       16.16       16.82      4.37 o 
  -7   1   8        4.29        3.58      1.59 o 
  -6   1   8        2.20        2.62      1.37 o 
  -5   1   8       16.82       18.28      2.18 o 
  -4   1   8        6.74        8.00      1.96 o 
  -3   1   8        1.19        1.48      1.01 o 
  -2   1   8      281.07      275.41      7.82 o 
  -1   1   8        2.16        0.99      0.97 o 
   0   1   8       29.02       26.57      3.21 o 
   1   1   8        7.67        7.55      1.04 o 
   2   1   8       73.28       82.16      2.27 o 
   3   1   8      181.52      179.12      4.80 o 
   4   1   8        0.02       -0.29      1.24 o 
   5   1   8       44.77       53.77      3.55 o 
   6   1   8        2.10        0.90      2.02 o 
  -7   2   8        1.11        3.61      2.26 o 
  -6   2   8       10.67       11.82      2.12 o 
  -5   2   8        1.17        1.78      1.36 o 
  -4   2   8        0.13       -0.71      0.90 o 
  -3   2   8        0.27        0.94      1.01 o 
  -2   2   8      276.06      284.67      8.23 o 
  -1   2   8       26.94       24.11      1.84 o 
   0   2   8       36.83       35.85      1.86 o 
   1   2   8       52.97       51.43      2.10 o 
   2   2   8        7.85        5.91      1.68 o 
   3   2   8        1.25        0.86      1.07 o 
   4   2   8       33.66       31.88      3.54 o 
   5   2   8        3.28        3.63      2.59 o 
   6   2   8        9.85       10.27      2.03 o 
  -6   3   8        0.89        1.51      2.26 o 
  -5   3   8        7.23        8.75      2.07 o 
  -4   3   8        3.23        5.35      1.62 o 
  -3   3   8        1.33        1.08      1.09 o 
  -2   3   8      131.51      140.10      5.45 o 
  -1   3   8        1.61        1.19      0.93 o 
   0   3   8       10.87       14.62      1.73 o 
   1   3   8        3.75        2.35      1.48 o 
   2   3   8       31.03       27.79      2.32 o 
   3   3   8       90.89       86.13      3.70 o 
   4   3   8        0.00       -0.29      1.25 o 
   5   3   8       18.71       21.60      3.09 o 
   6   3   8        0.87        3.12      1.97 o 
  -5   4   8        0.10       -1.09      1.15 o 
  -4   4   8        0.29       -1.05      1.04 o 
  -3   4   8        0.27        1.10      1.27 o 
  -2   4   8       86.83       96.15     10.46 o 
  -1   4   8        7.96        9.18      1.64 o 
   0   4   8        8.36        6.92      1.95 o 
   1   4   8       11.63       13.28      1.95 o 
   2   4   8        2.92        2.98      1.39 o 
   3   4   8        1.58        1.30      1.42 o 
   4   4   8        9.51        9.87      2.78 o 
   5   4   8        1.16       -1.05      1.81 o 
  -4   5   8        0.87        0.14      1.99 o 
  -3   5   8        1.02        2.57      1.61 o 
  -2   5   8       33.40       39.82      5.35 o 
  -1   5   8        0.98        1.41      1.25 o 
   0   5   8        1.31        1.65      1.86 o 
   1   5   8        0.93        2.13      1.43 o 
   2   5   8        6.16        8.76      1.94 o 
   3   5   8       25.55       22.07      4.07 o 
   4   5   8        0.02        0.62      1.70 o 
  -3   6   8        0.12       -1.89      1.52 o 
  -2   6   8       15.52       14.13      2.71 o 
  -1   6   8        1.35        0.73      2.03 o 
   0   6   8        0.74        2.76      1.60 o 
   1   6   8        0.91        2.69      1.76 o 
   2   6   8        0.64       -0.07      1.58 o 
  -6   0   9        0.08        2.11      1.96 o 
  -5   0   9        0.28        2.26      1.81 o 
  -4   0   9        0.31        2.11      1.51 o 
  -3   0   9       10.24        9.49      2.41 o 
  -2   0   9        4.73        7.83      2.26 o 
  -1   0   9        6.39        2.60      2.94 o 
   0   0   9        1.14        1.42      1.08 o 
   1   0   9       31.59       32.09      4.14 o 
   2   0   9       61.81       66.50      3.45 o 
   3   0   9        0.92       -2.11      1.51 o 
   4   0   9       12.77       14.30      3.31 o 
   5   0   9        6.72        7.38      3.16 o 
   6   0   9        5.10        2.41      2.56 o 
  -6   1   9        0.00        0.10      1.22 o 
  -5   1   9        4.85        8.24      1.84 o 
  -4   1   9        1.21        1.34      1.16 o 
  -3   1   9      202.44      185.50      6.85 o 
  -2   1   9        4.29        3.61      1.26 o 
  -1   1   9        0.00       -0.10      0.77 o 
   0   1   9       38.54       33.30      2.18 o 
   1   1   9        5.01        6.20      1.22 o 
   2   1   9        6.25        6.32      1.32 o 
   3   1   9       12.58       18.01      2.27 o 
   4   1   9        2.23        2.01      1.59 o 
   5   1   9        4.03        4.85      1.95 o 
   6   1   9       15.41       19.93      2.45 o 
  -6   2   9        0.10        0.78      1.43 o 
  -5   2   9        0.25        0.62      1.58 o 
  -4   2   9        0.26        0.13      1.73 o 
  -3   2   9        6.34       13.19      2.06 o 
  -2   2   9        3.90        2.82      1.43 o 
  -1   2   9        5.43        2.33      1.30 o 
   0   2   9        0.55        1.05      1.17 o 
   1   2   9       21.60       23.47      3.47 o 
   2   2   9       41.02       32.73      3.63 o 
   3   2   9        0.91       -0.05      1.09 o 
   4   2   9        7.10        9.24      2.12 o 
   5   2   9        4.06        4.72      1.97 o 
  -5   3   9        1.81        2.03      1.59 o 
  -4   3   9        0.15       -1.28      1.11 o 
  -3   3   9      102.11       97.96     10.46 o 
  -2   3   9        0.75        2.11      1.28 o 
  -1   3   9        0.02        1.57      1.23 o 
   0   3   9       16.33       18.59      1.64 o 
   1   3   9        0.77        1.22      1.16 o 
   2   3   9        2.28        2.35      1.36 o 
   3   3   9        3.34        4.09      1.55 o 
   4   3   9        0.51        0.20      1.40 o 
   5   3   9        1.47       -1.14      1.75 o 
  -5   4   9        0.16        1.68      1.81 o 
  -4   4   9        0.15        1.52      1.65 o 
  -3   4   9        1.48        2.62      1.59 o 
  -2   4   9        2.10        3.05      3.46 o 
  -1   4   9        3.15        3.21      1.33 o 
   0   4   9        0.03        1.90      1.30 o 
   1   4   9        7.61       10.04      1.87 o 
   2   4   9       12.87       13.40      2.16 o 
   3   4   9        0.69        1.51      1.56 o 
   4   4   9        1.03        2.69      1.72 o 
  -3   5   9       28.64       28.68      3.36 o 
  -2   5   9        0.02       -0.06      1.32 o 
  -1   5   9        0.03        0.76      1.33 o 
   0   5   9        3.03        4.36      1.65 o 
   1   5   9        0.06       -0.51      1.56 o 
   2   5   9        0.29        1.93      1.78 o 
   3   5   9        0.07        1.17      1.84 o 
  -6   0  10        0.20        1.05      1.96 o 
  -5   0  10        4.87        4.97      2.26 o 
  -4   0  10        3.77        2.11      1.96 o 
  -3   0  10        0.01        1.05      1.66 o 
  -2   0  10       24.47       27.25      3.91 o 
  -1   0  10        0.50       -0.45      1.51 o 
   0   0  10        4.66        5.12      2.26 o 
   1   0  10       86.68       77.40      3.88 o 
   2   0  10        0.18        0.60      1.30 o 
   3   0  10       30.13       27.10      3.91 o 
   4   0  10        2.17       -0.60      2.11 o 
   5   0  10        0.90       -2.71      2.26 o 
  -6   1  10        0.02        1.44      1.48 o 
  -5   1  10        4.00        4.03      1.73 o 
  -4   1  10        7.90        5.82      1.63 o 
  -3   1  10       47.83       49.96      5.42 o 
  -2   1  10        0.78       -1.39      0.94 o 
  -1   1  10       13.28       17.74      1.87 o 
   0   1  10        3.93        3.49      1.13 o 
   1   1  10       32.04       33.46      2.43 o 
   2   1  10       25.69       26.92      3.54 o 
   3   1  10        2.74        3.91      2.41 o 
   4   1  10        7.40        5.54      3.54 o 
   5   1  10        1.20        1.35      1.80 o 
  -5   2  10        3.10        5.92      1.86 o 
  -4   2  10        3.04        0.60      2.03 o 
  -3   2  10        0.01        2.11      1.38 o 
  -2   2  10       16.41       16.88      2.35 o 
  -1   2  10        0.26        0.69      1.00 o 
   0   2  10        2.36        3.13      1.21 o 
   1   2  10       58.08       49.05      6.47 o 
   2   2  10        0.04        3.10      2.48 o 
   3   2  10       20.01       24.28      3.17 o 
   4   2  10        1.25        3.01      2.56 o 
  -5   3  10        2.35        2.28      1.80 o 
  -4   3  10        3.16        4.32      1.84 o 
  -3   3  10       25.54       23.92      2.87 o 
  -2   3  10        0.40        0.67      1.30 o 
  -1   3  10        4.20        4.38      1.81 o 
   0   3  10        1.41        0.15      1.13 o 
   1   3  10       14.56       18.13      4.37 o 
   2   3  10       10.73       10.89      2.56 o 
   3   3  10        1.17       -0.11      1.64 o 
   4   3  10        2.87        2.87      2.12 o 
  -4   4  10        1.57        1.53      1.65 o 
  -3   4  10        0.00        0.85      1.59 o 
  -2   4  10        5.15        6.28      3.54 o 
  -1   4  10        0.02        0.58      1.88 o 
   0   4  10        0.19        0.40      1.75 o 
   1   4  10       18.06       23.49      2.66 o 
   2   4  10        0.02       -1.30      1.40 o 
   3   4  10        6.14        8.77      2.18 o 
  -2   5  10        0.11       -0.66      1.77 o 
  -1   5  10        0.33        0.00      2.71 o 
   0   5  10        0.18       -2.04      1.36 o 
   1   5  10        3.39        2.71      1.70 o 
  -5   0  11        1.82        1.36      2.11 o 
  -4   0  11        6.04        6.17      2.86 o 
  -3   0  11        4.41        3.16      2.26 o 
  -2   0  11        0.74        2.11      1.96 o 
  -1   0  11       11.23       13.85      3.46 o 
   0   0  11        5.22        5.87      2.41 o 
   1   0  11        1.25        2.86      2.26 o 
   3   0  11        2.02        0.30      2.11 o 
   4   0  11       12.52       17.77      3.91 o 
  -5   1  11        3.59        4.94      2.33 o 
  -4   1  11        0.87        1.52      1.54 o 
  -3   1  11        0.00        1.72      1.33 o 
  -2   1  11        5.68        7.42      1.99 o 
  -1   1  11        1.16        2.42      1.54 o 
   0   1  11       19.24       20.20      2.12 o 
   1   1  11        0.86        1.71      1.48 o 
   2   1  11        0.52        0.76      1.65 o 
   3   1  11       15.85       12.50      3.31 o 
   4   1  11        5.92        3.16      2.86 o 
  -4   2  11        4.08        1.98      2.26 o 
  -3   2  11        2.62        2.28      1.54 o 
  -2   2  11        0.30        2.48      2.48 o 
  -1   2  11        7.01        7.16      1.72 o 
   0   2  11        4.48        3.76      1.46 o 
   1   2  11        0.64        3.52      1.96 o 
   2   2  11        0.48        0.75      2.48 o 
   3   2  11        1.52        4.52      2.71 o 
  -3   3  11        0.03        0.55      1.63 o 
  -2   3  11        2.64        2.87      1.66 o 
  -1   3  11        0.37        1.27      1.30 o 
   0   3  11        7.82        6.26      2.56 o 
   1   3  11        0.35        0.92      1.81 o 
   2   3  11        0.12        2.51      2.10 o 
   3   3  11        6.47        5.00      3.39 o 
  -2   4  11        0.00       -0.75      1.50 o 
  -1   4  11        1.72        2.64      1.92 o 
   0   4  11        2.67        4.41      2.10 o 
   1   4  11        0.06        0.53      2.03 o 
  -3   0  12        6.86        4.52      2.56 o 
  -2   0  12        0.31       -0.45      1.96 o 
  -1   0  12        0.13        1.96      2.26 o 
   0   0  12       13.09       20.48      4.37 o 
   1   0  12        2.13        1.51      2.56 o 
  -3   1  12        1.65        1.12      1.59 o 
  -2   1  12        0.03       -0.15      1.66 o 
  -1   1  12        0.03        2.89      1.74 o 
   0   1  12        0.87       -1.27      1.59 o 
   1   1  12        3.67        4.22      3.01 o 
   2   1  12        2.65        1.51      2.41 o 
  -3   2  12        4.63        6.19      2.86 o 
  -2   2  12        0.16       -0.18      2.33 o 
  -1   2  12        0.21        0.55      1.32 o 
   0   2  12        8.67        8.63      2.39 o 
   1   2  12        1.29        1.46      1.74 o 
   2   2  12        7.55        4.88      2.23 o 
  -1   3  12        0.02        1.01      1.40 o 
   0   3  12        0.32       -0.19      1.86 o 
                                                 
